# Supplementary material for: Stable Inheritance of Transgene and Yellow Fluorescent Protein Gene Expression in Progeny of Transgenic Cacao (Theobroma cacao) Plants
Source: Plants (Basel). 2026 Feb 18;15(4):642. doi: 10.3390/plants15040642 (PMC12944052; doi:10.3390/plants15040642)
Supplement: Supplementary file 1 [file plants-15-00642-s001.zip]

Archive with 1 entries (1 files):
- plants-4077406-supplementary.pdf
